# Supplementary material for: DNA repair is essential for Vibrio cholerae growth on thiosulfate–citrate–bile salts–sucrose (TCBS) medium
Source: J Bacteriol. 2025 Mar 26;207(4):e00004-25. doi: 10.1128/jb.00004-25 (PMC12004951; doi:10.1128/jb.00004-25)
Supplement: Tables S2 and S3 — Table S2: Primers used in this study. Table S3: Strains used in this study. [file jb.00004-25-s0002.xlsx]

## Sheet: Table S2-primers
Table S2-Primers used in this study
Primer		sequence (5' -> 3')
Mod2_TS_Univ		ACGCTCTTCCGATC*T
Mod2_TruSeq		/5phos/GATCGGAAGAGCACACGTCTGAACTCCAGTCA
BarSeq_P1		AATGATACGGCGACCACCGAGATCTACACTCTTTCCCTACACGACGCTCTTCCGATCTNNNNNGTCGACCTGCAGCGTACG
Barseq_P2_IT001		CAAGCAGAAGACGGCATACGAGATCGTGATGTGACTGGAGTTCAGACGTGTGCTCTTCCGATCTGATGTCCACGAGGTCTCT
Barseq_P2_IT002		CAAGCAGAAGACGGCATACGAGATACATCGGTGACTGGAGTTCAGACGTGTGCTCTTCCGATCTGATGTCCACGAGGTCTCT
Barseq_P2_IT003		CAAGCAGAAGACGGCATACGAGATGCCTAAGTGACTGGAGTTCAGACGTGTGCTCTTCCGATCTGATGTCCACGAGGTCTCT
Barseq_P2_IT004		CAAGCAGAAGACGGCATACGAGATTGGTCAGTGACTGGAGTTCAGACGTGTGCTCTTCCGATCTGATGTCCACGAGGTCTCT
Barseq_P2_IT005		CAAGCAGAAGACGGCATACGAGATCACTGTGTGACTGGAGTTCAGACGTGTGCTCTTCCGATCTGATGTCCACGAGGTCTCT
Barseq_P2_IT006		CAAGCAGAAGACGGCATACGAGATATTGGCGTGACTGGAGTTCAGACGTGTGCTCTTCCGATCTGATGTCCACGAGGTCTCT
Barseq_P2_IT007		CAAGCAGAAGACGGCATACGAGATGATCTGGTGACTGGAGTTCAGACGTGTGCTCTTCCGATCTGATGTCCACGAGGTCTCT
Barseq_P2_IT008		CAAGCAGAAGACGGCATACGAGATTCAAGTGTGACTGGAGTTCAGACGTGTGCTCTTCCGATCTGATGTCCACGAGGTCTCT
Barseq_P2_IT009		CAAGCAGAAGACGGCATACGAGATCTGATCGTGACTGGAGTTCAGACGTGTGCTCTTCCGATCTGATGTCCACGAGGTCTCT
Barseq_P2_IT010		CAAGCAGAAGACGGCATACGAGATAAGCTAGTGACTGGAGTTCAGACGTGTGCTCTTCCGATCTGATGTCCACGAGGTCTCT
Barseq_P2_IT011		CAAGCAGAAGACGGCATACGAGATGTAGCCGTGACTGGAGTTCAGACGTGTGCTCTTCCGATCTGATGTCCACGAGGTCTCT
Barseq_P2_IT012		CAAGCAGAAGACGGCATACGAGATTACAAGGTGACTGGAGTTCAGACGTGTGCTCTTCCGATCTGATGTCCACGAGGTCTCT
BarSeq_P2_IT013		CAAGCAGAAGACGGCATACGAGATTTGACTGTGAC TGGAGTTCAGACGTGTGCTCTTCCGATCTGATGTC CACGAGGTCTCT
BarSeq_P2_IT014		CAAGCAGAAGACGGCATACGAGATGGAACTGTGA CTGGAGTTCAGACGTGTGCTCTTCCGATCTGATGT CCACGAGGTCTCT
BarSeq_P2_IT015		CAAGCAGAAGACGGCATACGAGATTGACATGTGAC TGGAGTTCAGACGTGTGCTCTTCCGATCTGATGTC CACGAGGTCTCT
BarSeq_P2_IT016		CAAGCAGAAGACGGCATACGAGATGGACGGGTGA CTGGAGTTCAGACGTGTGCTCTTCCGATCTGATGT CCACGAGGTCTCT
Barseq_P2_IT017		CAAGCAGAAGACGGCATACGAGATCTCTACGTGACTGGAGTTCAGACGTGTGCTCTTCCGATCTGATGTCCACGAGGTCTCT
Barseq_P2_IT018		CAAGCAGAAGACGGCATACGAGATGCGGACGTGACTGGAGTTCAGACGTGTGCTCTTCCGATCTGATGTCCACGAGGTCTCT
Barseq_P2_IT019		CAAGCAGAAGACGGCATACGAGATTTTCACGTGACTGGAGTTCAGACGTGTGCTCTTCCGATCTGATGTCCACGAGGTCTCT
Barseq_P2_IT020		CAAGCAGAAGACGGCATACGAGATGGCCACGTGACTGGAGTTCAGACGTGTGCTCTTCCGATCTGATGTCCACGAGGTCTCT
Barseq_P2_IT021		CAAGCAGAAGACGGCATACGAGATCGAAACGTGACTGGAGTTCAGACGTGTGCTCTTCCGATCTGATGTCCACGAGGTCTCT
Barseq_P2_IT022		CAAGCAGAAGACGGCATACGAGATCGTACGGTGA CTGGAGTTCAGACGTGTGCTCTTCCGATCTGATGT CCACGAGGTCTCT
Barseq_P2_IT023		CAAGCAGAAGACGGCATACGAGATCCACTCGTGA CTGGAGTTCAGACGTGTGCTCTTCCGATCTGATGT CCACGAGGTCTCT
Barseq_P2_IT024		CAAGCAGAAGACGGCATACGAGATGCTACCGTGA CTGGAGTTCAGACGTGTGCTCTTCCGATCTGATGT CCACGAGGTCTCT
Barseq_P2_IT025		CAAGCAGAAGACGGCATACGAGATATCAGTGTGAC TGGAGTTCAGACGTGTGCTCTTCCGATCTGATGTC CACGAGGTCTCT
Barseq_P2_IT026		CAAGCAGAAGACGGCATACGAGATGCTCATGTGAC TGGAGTTCAGACGTGTGCTCTTCCGATCTGATGTC CACGAGGTCTCT
Barseq_P2_IT027		CAAGCAGAAGACGGCATACGAGATAGGAATGTGAC TGGAGTTCAGACGTGTGCTCTTCCGATCTGATGTC CACGAGGTCTCT
Barseq_P2_IT028		CAAGCAGAAGACGGCATACGAGATCTTTTGGTGAC TGGAGTTCAGACGTGTGCTCTTCCGATCTGATGTC CACGAGGTCTCT
Barseq_P2_IT029		CAAGCAGAAGACGGCATACGAGATTAGTTGGTGAC TGGAGTTCAGACGTGTGCTCTTCCGATCTGATGTC CACGAGGTCTCT
Barseq_P2_IT030		CAAGCAGAAGACGGCATACGAGATCCGGTGGTGA CTGGAGTTCAGACGTGTGCTCTTCCGATCTGATGT CCACGAGGTCTCT
Barseq_P2_IT031		CAAGCAGAAGACGGCATACGAGATATCGTGGTGACTGGAGTTCAGACGTGTGCTCTTCCGATCTGATGTCCACGAGGTCTCT
Barseq_P2_IT032		CAAGCAGAAGACGGCATACGAGATTGAGTGGTGACTGGAGTTCAGACGTGTGCTCTTCCGATCTGATGTCCACGAGGTCTCT
Barseq_P2_IT033		CAAGCAGAAGACGGCATACGAGATCGCCTGGTGACTGGAGTTCAGACGTGTGCTCTTCCGATCTGATGTCCACGAGGTCTCT
Barseq_P2_IT034		CAAGCAGAAGACGGCATACGAGATGCCATGGTGACTGGAGTTCAGACGTGTGCTCTTCCGATCTGATGTCCACGAGGTCTCT
Barseq_P2_IT035		CAAGCAGAAGACGGCATACGAGATAAAATGGTGACTGGAGTTCAGACGTGTGCTCTTCCGATCTGATGTCCACGAGGTCTCT
Barseq_P2_IT036		CAAGCAGAAGACGGCATACGAGATTGTTGGGTGACTGGAGTTCAGACGTGTGCTCTTCCGATCTGATGTCCACGAGGTCTCT
Barseq_P2_IT037		CAAGCAGAAGACGGCATACGAGATATTCCGGTGACTGGAGTTCAGACGTGTGCTCTTCCGATCTGATGTCCACGAGGTCTCT
Barseq_P2_IT038		CAAGCAGAAGACGGCATACGAGATAGCTAGGTGACTGGAGTTCAGACGTGTGCTCTTCCGATCTGATGTCCACGAGGTCTCT
Barseq_P2_IT039		CAAGCAGAAGACGGCATACGAGATGTATAGGTGACTGGAGTTCAGACGTGTGCTCTTCCGATCTGATGTCCACGAGGTCTCT
Barseq_P2_IT040		CAAGCAGAAGACGGCATACGAGATTCTGAGGTGACTGGAGTTCAGACGTGTGCTCTTCCGATCTGATGTCCACGAGGTCTCT
Barseq_P2_IT041		CAAGCAGAAGACGGCATACGAGATGTCGTCGTGACTGGAGTTCAGACGTGTGCTCTTCCGATCTGATGTCCACGAGGTCTCT
Barseq_P2_IT042		CAAGCAGAAGACGGCATACGAGATCGATTAGTGACTGGAGTTCAGACGTGTGCTCTTCCGATCTGATGTCCACGAGGTCTCT
Barseq_P2_IT043		CAAGCAGAAGACGGCATACGAGATGCTGTAGTGACTGGAGTTCAGACGTGTGCTCTTCCGATCTGATGTCCACGAGGTCTCT
Barseq_P2_IT044		CAAGCAGAAGACGGCATACGAGATATTATAGTGACTGGAGTTCAGACGTGTGCTCTTCCGATCTGATGTCCACGAGGTCTCT
Barseq_P2_IT045		CAAGCAGAAGACGGCATACGAGATGAATGAGTGACTGGAGTTCAGACGTGTGCTCTTCCGATCTGATGTCCACGAGGTCTCT
Barseq_P2_IT046		CAAGCAGAAGACGGCATACGAGATTCGGGAGTGACTGGAGTTCAGACGTGTGCTCTTCCGATCTGATGTCCACGAGGTCTCT
Barseq_P2_IT047		CAAGCAGAAGACGGCATACGAGATCTTCGAGTGACTGGAGTTCAGACGTGTGCTCTTCCGATCTGATGTCCACGAGGTCTCT
Barseq_P2_IT048		CAAGCAGAAGACGGCATACGAGATTGCCGAGTGACTGGAGTTCAGACGTGTGCTCTTCCGATCTGATGTCCACGAGGTCTCT
Barseq_P2_IT049		CAAGCAGAAGACGGCATACGAGATATGTTTGTGACTGGAGTTCAGACGTGTGCTCTTCCGATCTGATGTCCACGAGGTCTCT
Barseq_P2_IT050		CAAGCAGAAGACGGCATACGAGATTGCTTTGTGACTGGAGTTCAGACGTGTGCTCTTCCGATCTGATGTCCACGAGGTCTCT
Barseq_P2_IT051		CAAGCAGAAGACGGCATACGAGATGCATTTGTGACTGGAGTTCAGACGTGTGCTCTTCCGATCTGATGTCCACGAGGTCTCT
Barseq_P2_IT052		CAAGCAGAAGACGGCATACGAGATTTTGTTGTGACTGGAGTTCAGACGTGTGCTCTTCCGATCTGATGTCCACGAGGTCTCT
Barseq_P2_IT053		CAAGCAGAAGACGGCATACGAGATCAAGTTGTGACTGGAGTTCAGACGTGTGCTCTTCCGATCTGATGTCCACGAGGTCTCT
Barseq_P2_IT054		CAAGCAGAAGACGGCATACGAGATAGTCTTGTGACTGGAGTTCAGACGTGTGCTCTTCCGATCTGATGTCCACGAGGTCTCT
Barseq_P2_IT055		CAAGCAGAAGACGGCATACGAGATTCGCTTGTGACTGGAGTTCAGACGTGTGCTCTTCCGATCTGATGTCCACGAGGTCTCT
xseB_2.5kb_F		TACGACCAGCATATCAGG
xseB_2.5kb_R		AACTTGGGTTCCTTTGCTG
gyrB_R		TTATACGTCGAGGTTGG
gyrB_F		ATGTCGAACAATTACGATTC
gyrA_R		TTACTCTTGTTCACCATC
gyrA_F		ATGAGCGATCTAGCTAAAG
JBG019		GCCTTAAGGCTCTCTGGC
CW2709		CCGACGAAGGTGTTGATC
TS_R		GTGACTGGAGTTCAGACGTGTGCTCTTCCGATCT
TS_pHIMAR +4 f		ACACTCTTTCCCTACACGACGCTCTTCCGATCTNNNNNNCGCCCTGCAGGGATGTCCACGAGGTCT
P7_MOD_TS_index3		CAAGCAGAAGACGGCATACGAGATGCCTAAGTGACTGGAGTTCAGACGTGTGCTCTTCCGATCT
P5_TS_F (aka P5_himar_F)		AATGATACGGCGACCACCGAGATCTACACTCTTTCCCTACACGACGCTCTTCCGATCT
ABD346		GTAGAATAAGTGCGGCGTTGAGCC
ABD347		GCGCCCAATGTTGTCCCTTTGATG

## Sheet: Table S3-strains
Table S3-strains used in this study
species	strain	name in manuscript	genotype/description	reference
E. coli	APA752		donor strain carrying KMW3 (barcoded transposon vector)
V. cholerae	C6706str2	WT	rpsLK43R (StrepR)
	E7946		WT parent to TND0252 and SAD530
	JBG013	∆lacZ	∆50bp from 5' end of lacZ (∆lacZ50bp), ∆vc1807::trimR	this study
	CW2171		ΔlacZ::lacIq, ΔrecJ501bp, ΔexoVII501bp, Δvc1807::trimR	this study
	CW2172		ΔlacZ::lacIq, Ptac-tfoX, ΔrecJ501bp, Δvc1807::trimR	this study
	CW2173		∆lacZ::lacIq, Ptac-tfoX, ∆exoVII501bp, ∆vc1807::specR	this study
	TND0252		∆lacZ::lacIq, Ptac-tfoX, ∆recJ501bp, ∆exoVII501bp, ∆vc1807::specR
	SAD530		VC1807::trimR ?
		xseA::Tn	xseA::Tn	this study
		xseB::Tn	xseB::Tn	this study
		xseA::Tn gyrAI822S	xseA::Tn gyrAI822S	this study
		xseA::Tn gyrA+567R gyrBP405S	xseA::Tn gyrA+567R gyrBP405S	this study
		xseA::Tn gyrB∆1018-1026bp	xseA::Tn gyrB∆1018-1026bp	this study
		gyrB∆1018-1026bp	gyrB∆1018-1026bp	this study
		uvrD::Tn	uvrD::Tn	this study
		recA::Tn	recA::Tn	this study
		radA::Tn	radA::Tn	this study
		asmA::Tn	asmA::Tn	this study
		xerD::Tn	xerD::Tn	this study
